# Supplementary material for: The Frequency and Patterns of Post-COVID-19 Vaccination Syndrome Reveal Initially Mild and Potentially Immunocytopenic Signs in Primarily Young Saudi Women
Source: Vaccines (Basel). 2022 Jun 24;10(7):1015. doi: 10.3390/vaccines10071015 (PMC9323608; doi:10.3390/vaccines10071015)
Supplement: Supplementary file 1 [file vaccines-10-01015-s001.zip]

Archive with 1 entries (1 files):
- vaccines-1748348-supplementary.xlsx
